# Supplementary material for: Hygienic practices and associated factors in slaughterhouses and meat retail shops in Hawasa City, Ethiopia
Source: PLoS One. 2025 Nov 13;20(11):e0336784. doi: 10.1371/journal.pone.0336784 (PMC12614582; doi:10.1371/journal.pone.0336784)
Supplement: S2 File — (XLSX) [file pone.0336784.s002.xlsx]

## Sheet: Sheet1
IDNO	GEND	RESAGE	EDUN	MARTST	RELIG	FAMSIZ	FLDDUTY	OCCU	SALRY	EXPI	TRAIN	SUPER	SIDJ	MEDCH	EDUOW	HYGPRA	washyrhandswi	washyrhandbe	alwaysdispose	smokeinside	usegloveswhile	washyrhandprop	washyrhandbef	washhandsafterhand	washyrhandaftsmok	wearapronwhile	washyrpronsafter	wearamask	wearahairnet	properlycleanthemeat	usethedisinfectant	replaceknives	removeyrworkequi	removeyrpersonalst	handlmeatyrill	handlemeatwounds	windowopenings	keepingthemeat	inedibleparts	usewastecontainers	wastecontainers	presenceofwastcontpln	presencerodenttrap	knowledge	improperhandling	washinghandsbefore	cleaningofknives	washingofworking	insectspests
1	0	22	1	0	1	2	0	2	2000	3	1	1	0	0	2	#NULL!	1	1	1	1	0	1	1	1	1	1	1	0	1	1	0	1	1	1	0	0	1	0	1	1	1	0	0	#NULL!	0	0	1	1	1
2	0	21	1	0	1	2	0	1	2000	1	1	0	1	1	2	#NULL!	1	1	1	1	0	0	1	1	0	1	1	0	1	0	0	1	1	0	0	0	1	0	1	1	1	1	1	#NULL!	0	1	1	1	1
3	0	20	1	0	0	1	0	2	2500	3	1	0	1	0	2	#NULL!	1	1	1	1	0	0	1	1	0	0	0	0	0	1	0	1	0	0	0	0	0	1	1	0	0	1	0	#NULL!	0	0	1	0	1
4	0	23	1	1	1	2	0	2	2000	6	1	0	1	0	1	#NULL!	1	1	1	1	0	0	1	1	0	1	1	0	1	1	1	1	1	1	0	0	1	1	0	1	1	1	0	#NULL!	0	1	0	0	1
5	1	22	1	0	0	3	0	2	3500	7	0	0	1	1	1	#NULL!	1	1	0	1	0	0	1	1	0	1	1	0	1	1	0	1	0	1	0	0	0	1	0	0	1	0	0	#NULL!	0	0	1	1	1
6	0	39	2	0	0	4	0	2	3000	12	0	0	0	0	1	#NULL!	1	1	1	1	0	0	1	1	0	0	1	1	1	1	1	1	0	1	0	0	0	0	1	0	1	1	0	#NULL!	0	1	1	1	1
7	0	22	1	1	0	7	0	2	3500	5	0	0	1	0	2	#NULL!	1	1	1	1	0	0	1	0	0	0	0	0	0	1	0	1	1	1	0	0	0	1	1	1	0	1	1	#NULL!	0	0	0	0	1
8	0	29	2	0	0	3	0	2	3000	4	0	0	1	0	2	#NULL!	1	1	1	1	0	0	1	1	1	1	1	0	0	1	1	1	1	1	0	0	1	1	1	1	1	1	1	#NULL!	0	1	0	1	1
9	0	24	1	1	1	1	0	2	800	4	0	0	1	0	1	#NULL!	1	1	1	1	0	0	1	1	0	1	0	0	1	1	0	1	0	1	0	0	1	1	1	0	1	1	1	#NULL!	0	1	0	1	1
10	0	26	2	1	1	7	0	1	3000	6	0	0	1	0	3	#NULL!	1	1	1	0	0	0	1	1	1	1	1	1	0	1	1	1	1	1	0	0	1	0	0	1	1	1	0	#NULL!	0	0	0	0	1
11	0	26	1	0	0	3	0	2	1500	1	1	0	1	0	3	#NULL!	1	1	1	0	0	0	1	1	1	1	1	0	1	1	1	1	1	1	0	0	0	1	1	1	1	1	1	#NULL!	0	1	0	1	1
12	0	24	2	1	1	1	0	2	1200	4	0	0	1	0	2	#NULL!	1	1	1	1	0	0	1	1	1	1	0	0	1	1	1	1	1	0	0	1	1	1	1	1	1	1	1	#NULL!	0	0	1	0	1
13	0	25	1	1	1	1	0	2	3000	8	0	0	1	0	1	#NULL!	1	1	1	1	0	0	1	1	1	0	1	1	1	1	1	1	1	1	1	0	0	1	0	1	1	1	0	#NULL!	0	1	1	1	1
14	0	20	1	1	0	1	0	2	2000	1	0	0	1	0	1	#NULL!	1	1	1	1	0	0	1	1	0	1	1	0	1	1	0	1	0	0	0	0	0	0	1	1	0	0	0	#NULL!	0	0	1	1	1
15	0	24	1	1	1	2	0	2	2000	7	0	1	1	0	3	#NULL!	1	1	1	1	0	0	1	1	0	1	1	0	0	1	0	1	1	1	0	0	1	0	0	1	0	0	0	#NULL!	0	1	0	1	1
16	0	27	3	0	1	2	0	1	2000	6	0	0	1	0	3	#NULL!	1	1	1	1	0	0	1	1	1	1	1	1	1	1	1	1	1	1	1	0	0	1	0	1	0	1	0	#NULL!	0	1	0	0	1
17	0	25	1	0	0	3	0	2	3000	5	1	0	1	0	1	#NULL!	1	1	1	0	0	1	1	1	1	1	1	1	1	1	1	1	1	1	0	0	1	0	0	0	1	1	1	#NULL!	0	1	1	0	0
18	0	21	1	0	0	3	0	2	1600	5	0	0	1	0	2	#NULL!	1	1	1	1	0	0	1	1	1	0	0	0	0	1	0	1	1	0	1	0	0	0	0	0	1	1	1	#NULL!	1	1	1	1	1
19	0	21	1	1	0	1	0	2	2000	3	1	1	1	1	1	#NULL!	1	1	1	1	0	0	1	1	0	1	0	0	1	0	1	1	1	1	0	0	0	0	0	1	0	1	1	#NULL!	1	0	0	1	0
20	0	25	3	0	1	3	0	2	1500	8	0	0	1	0	3	#NULL!	1	1	1	1	0	0	1	1	1	1	1	1	0	1	1	1	1	1	0	1	0	1	1	0	1	1	1	#NULL!	0	1	1	0	1
21	0	26	2	1	0	2	0	0	1500	4	0	0	1	0	1	#NULL!	1	1	1	0	0	0	1	1	0	0	0	0	0	1	1	1	1	0	0	0	0	1	1	0	1	1	1	#NULL!	0	0	0	1	0
22	0	23	2	0	0	5	0	1	1100	6	0	0	1	0	3	#NULL!	1	1	1	1	0	0	1	1	0	0	0	0	0	1	0	1	1	0	0	0	1	1	1	0	1	1	1	#NULL!	0	0	1	0	1
23	0	22	1	1	0	5	0	2	1000	3	0	0	1	1	1	#NULL!	1	1	1	0	0	0	1	1	0	0	0	0	0	1	0	1	0	1	1	1	1	1	0	0	0	0	1	#NULL!	0	0	0	1	1
24	0	23	2	1	0	2	0	2	1000	8	1	0	1	0	2	#NULL!	1	1	1	1	0	0	1	1	0	1	0	0	0	1	0	1	1	0	0	0	0	0	1	0	0	1	1	#NULL!	0	1	1	1	0
25	0	33	1	0	1	3	0	2	1000	3	0	0	1	0	1	#NULL!	1	1	1	0	0	0	1	1	0	1	0	0	0	1	0	1	1	1	0	0	0	1	1	0	1	1	1	#NULL!	0	1	0	1	1
26	0	26	1	1	0	7	0	2	1200	1	0	0	1	0	1	#NULL!	1	1	1	1	0	0	1	1	1	1	1	0	1	1	1	1	1	1	0	0	0	1	1	1	1	1	1	#NULL!	0	0	0	1	0
27	0	22	1	0	1	6	0	2	2000	2	1	0	1	0	2	#NULL!	1	1	1	1	0	0	1	1	1	1	1	0	0	1	0	1	1	0	0	0	0	0	0	0	1	1	0	#NULL!	0	1	0	1	0
28	0	28	3	1	0	1	0	1	1500	1	0	0	1	0	2	#NULL!	1	1	1	1	0	0	1	1	1	1	1	1	1	1	1	1	1	1	0	0	1	1	1	1	1	1	1	#NULL!	0	0	0	1	1
29	0	30	2	0	0	6	0	1	3000	8	0	0	1	0	1	#NULL!	1	1	1	1	0	0	1	1	0	0	0	0	0	1	1	1	1	1	0	0	0	0	0	0	0	1	1	#NULL!	1	1	0	0	1
30	0	22	2	0	1	2	0	2	2500	8	1	0	1	0	2	#NULL!	1	1	1	1	0	0	1	0	1	1	0	0	0	1	0	1	0	1	0	0	0	0	1	0	1	1	1	#NULL!	0	0	0	1	0
31	0	32	1	1	0	1	0	2	2500	3	1	0	0	1	2	#NULL!	1	0	1	0	0	0	0	1	0	1	0	0	0	1	1	1	1	1	0	0	0	0	0	1	0	0	1	#NULL!	0	0	0	0	0
32	0	31	2	0	1	4	0	1	2000	10	0	0	1	0	1	#NULL!	1	1	1	1	0	0	1	1	1	1	0	0	0	1	1	1	1	1	1	1	1	1	1	0	1	1	1	#NULL!	0	0	0	1	1
33	0	25	2	0	1	3	0	1	1900	3	1	0	1	0	2	#NULL!	1	1	0	0	0	0	1	1	1	1	1	1	1	1	0	1	1	1	0	0	1	0	0	0	0	1	1	#NULL!	0	1	1	1	1
34	0	28	1	1	0	3	0	1	2500	8	0	0	0	0	2	#NULL!	1	1	1	1	0	0	1	0	0	0	0	0	0	1	0	1	1	0	0	0	0	0	0	1	0	1	1	#NULL!	0	0	0	1	0
35	0	27	1	1	1	1	0	2	3000	8	0	0	0	0	2	#NULL!	1	1	1	1	0	0	1	0	0	0	0	0	0	1	0	1	1	0	0	0	0	0	1	1	0	1	1	#NULL!	0	0	0	1	0
36	0	33	1	0	1	2	0	2	2000	6	0	0	1	0	1	#NULL!	1	1	1	1	0	0	1	1	0	0	0	0	0	1	1	1	1	0	0	0	1	0	0	1	0	1	1	#NULL!	0	0	1	0	0
37	0	36	0	1	1	4	0	2	2500	4	1	0	0	0	2	#NULL!	1	1	1	1	0	0	1	0	0	0	0	0	0	1	0	1	1	1	0	0	0	0	0	1	0	1	1	#NULL!	0	0	1	1	0
38	0	26	1	0	0	3	0	2	2500	3	0	0	1	0	1	#NULL!	1	1	1	1	0	0	1	1	0	0	0	0	0	1	0	1	1	0	0	0	0	1	1	1	1	1	1	#NULL!	0	0	1	1	0
39	0	29	1	0	0	3	0	2	2500	6	0	0	0	0	1	#NULL!	1	1	1	1	0	0	1	0	0	0	0	0	0	1	0	1	1	0	0	0	0	1	1	1	1	1	1	#NULL!	0	1	1	1	0
40	0	26	1	0	0	7	0	2	1500	4	0	0	0	0	1	#NULL!	1	1	1	0	0	0	1	1	0	0	0	0	0	1	0	1	1	0	0	0	0	1	1	1	1	1	1	#NULL!	0	1	1	0	0
41	0	29	1	0	1	3	0	2	1500	4	0	0	1	0	2	#NULL!	1	1	1	1	0	0	1	1	0	0	0	0	0	1	1	1	1	1	0	0	0	0	1	1	0	1	1	#NULL!	1	1	0	1	1
42	0	28	1	0	0	3	0	2	2000	7	0	0	1	0	2	#NULL!	1	1	1	1	0	0	1	0	0	1	0	0	0	1	1	1	1	0	0	0	0	0	1	1	0	1	1	#NULL!	1	1	0	0	1
43	0	25	1	0	1	4	0	2	1500	2	0	0	1	1	1	#NULL!	1	1	1	0	0	0	1	0	0	1	0	0	0	1	0	1	1	0	0	0	0	1	1	1	1	1	1	#NULL!	1	0	1	1	1
44	0	31	1	0	0	4	0	2	3000	4	0	0	0	0	1	#NULL!	1	1	1	1	0	0	1	1	0	1	0	0	0	1	0	1	1	1	0	0	0	0	1	1	0	1	1	#NULL!	1	0	0	0	0
45	0	41	1	1	1	6	0	0	2500	6	1	0	1	0	1	#NULL!	1	1	1	1	0	0	1	1	0	1	0	0	1	1	1	1	0	0	0	0	1	0	1	0	1	1	1	#NULL!	1	0	0	1	0
46	0	25	1	1	1	1	0	2	2000	3	1	0	1	0	2	#NULL!	1	1	1	0	0	0	1	0	0	1	0	0	0	1	1	1	1	1	0	0	1	0	1	1	0	1	1	#NULL!	1	0	0	1	1
47	0	26	2	1	0	1	0	2	2000	5	0	0	1	0	1	#NULL!	1	1	1	0	0	0	1	1	0	0	0	0	0	1	0	1	1	0	0	0	0	1	1	1	1	1	1	#NULL!	1	0	0	0	0
48	0	30	1	0	1	3	0	2	2000	6	0	0	0	0	1	#NULL!	1	1	1	0	0	0	1	1	0	0	0	0	0	1	1	1	1	1	0	0	0	1	1	1	1	1	1	#NULL!	1	0	0	0	1
49	0	26	1	0	0	2	0	2	2000	3	1	1	0	1	2	#NULL!	1	1	1	0	0	0	0	1	0	1	1	1	1	1	1	1	1	1	1	1	1	0	1	1	1	0	1	#NULL!	1	1	0	1	1
50	0	23	3	0	1	2	0	2	3500	4	1	0	1	0	2	#NULL!	1	1	1	0	0	0	1	1	1	1	0	0	0	1	1	1	1	1	1	0	1	1	1	1	1	1	1	#NULL!	1	1	0	1	0
51	0	27	1	0	1	3	0	2	1500	3	1	0	0	0	1	#NULL!	1	1	1	0	0	0	1	1	0	1	1	0	1	1	1	1	1	1	0	0	1	1	1	1	1	1	1	#NULL!	1	1	0	1	1
52	0	34	3	0	1	5	0	2	100	4	1	0	0	0	3	#NULL!	1	1	1	0	0	0	1	1	1	0	0	0	0	1	1	1	0	0	0	0	1	1	0	1	0	0	1	#NULL!	1	0	0	0	1
53	0	19	2	1	0	6	0	2	3000	1	0	0	0	0	2	#NULL!	1	1	1	0	0	0	1	1	1	0	1	0	1	1	1	1	1	1	0	0	1	1	1	1	1	1	1	#NULL!	1	0	0	1	1
54	0	25	1	0	0	4	0	2	1000	2	0	1	1	0	3	#NULL!	1	1	1	0	0	0	1	1	1	1	1	0	1	1	0	1	1	0	1	1	1	0	1	1	1	0	0	#NULL!	1	1	0	0	1
55	0	30	1	1	0	8	0	2	2000	1	1	0	1	0	3	#NULL!	1	1	1	0	0	0	1	1	1	1	0	0	1	1	1	1	1	0	0	1	1	1	1	1	1	1	1	#NULL!	1	1	0	1	1
56	0	30	2	0	1	2	0	2	3000	7	1	0	1	0	3	#NULL!	1	1	1	1	0	0	1	1	1	1	1	0	0	1	1	1	1	1	1	0	1	1	1	1	1	1	1	#NULL!	1	0	0	0	1
57	0	35	1	0	1	2	0	2	2000	6	1	0	1	0	1	#NULL!	1	1	1	1	0	0	1	1	1	1	1	0	0	1	1	1	1	1	1	0	1	1	1	1	1	1	1	#NULL!	0	0	0	0	1
58	0	28	2	0	1	5	0	2	4500	10	0	0	1	0	2	#NULL!	1	1	1	0	0	0	1	1	1	1	1	0	0	1	1	1	1	1	1	1	1	1	1	1	1	0	1	#NULL!	1	0	0	1	1
59	0	23	2	1	1	2	0	2	2000	2	1	0	1	1	3	#NULL!	1	1	1	1	0	0	1	1	1	1	1	0	1	1	1	1	1	1	1	0	1	0	1	1	1	0	1	#NULL!	1	0	0	1	1
60	0	28	1	1	1	3	0	1	2500	4	1	0	1	1	2	#NULL!	1	1	1	1	0	0	1	1	1	1	1	0	0	1	0	1	1	0	0	0	1	0	1	0	1	0	1	#NULL!	1	0	0	1	1
61	0	32	1	0	1	7	0	2	5000	10	1	0	1	0	2	#NULL!	1	1	1	1	0	0	1	1	1	1	1	0	0	1	1	1	1	1	0	0	1	1	1	1	1	1	1	#NULL!	1	0	0	0	1
62	0	24	1	1	1	6	0	2	3000	4	1	0	1	1	3	#NULL!	1	1	1	1	0	0	1	1	1	1	1	0	0	1	0	1	0	0	0	0	1	0	1	1	1	0	1	#NULL!	0	1	1	1	1
63	0	38	2	0	1	4	0	2	6000	12	1	0	1	0	2	#NULL!	1	1	1	1	0	0	1	1	1	1	1	0	0	1	0	0	0	0	0	0	1	1	1	1	1	1	1	#NULL!	0	1	1	1	1
64	0	23	1	1	1	3	0	2	3000	4	1	1	0	0	1	#NULL!	1	1	1	1	0	0	1	1	1	1	1	0	0	1	0	0	0	0	0	1	0	1	1	1	0	1	1	#NULL!	0	1	1	0	1
65	0	25	1	1	1	4	0	2	3000	3	1	0	1	0	1	#NULL!	1	1	1	1	0	0	1	1	1	1	1	0	0	1	0	1	1	0	0	0	1	0	1	1	1	0	1	#NULL!	0	0	0	1	1
66	0	24	1	1	0	2	0	1	1200	1	1	0	1	1	3	#NULL!	1	1	0	1	0	0	1	1	1	1	0	0	0	0	1	0	1	0	0	1	1	1	1	1	0	0	1	#NULL!	0	0	0	1	0
67	0	39	1	1	1	5	0	0	1500	2	1	0	1	1	3	#NULL!	1	1	1	0	0	0	1	1	1	1	0	0	0	1	1	1	1	0	0	0	1	1	0	1	0	0	1	#NULL!	0	1	0	1	0
68	0	22	1	1	1	1	0	2	2000	2	1	0	1	0	1	#NULL!	1	1	1	0	0	0	1	1	1	0	0	0	0	1	0	1	1	0	0	0	1	0	1	1	1	1	1	#NULL!	0	1	1	1	0
69	0	27	3	0	1	2	0	2	3000	2	1	0	1	0	3	#NULL!	1	1	0	1	0	0	1	1	1	1	1	0	0	1	1	1	1	1	0	0	0	0	0	0	0	1	1	#NULL!	0	0	1	1	0
70	0	26	0	1	1	8	0	2	2500	2	0	0	1	1	1	#NULL!	1	1	1	0	0	0	1	1	1	1	0	0	0	1	1	1	1	1	1	1	1	1	1	1	1	1	0	#NULL!	0	0	1	0	0
71	0	33	0	0	1	3	0	2	2000	3	0	0	1	0	1	#NULL!	1	1	1	1	0	0	1	1	1	1	1	0	0	1	1	1	1	1	1	1	1	1	1	0	1	1	1	#NULL!	0	1	0	1	0
72	0	27	1	0	0	2	0	0	500	1	1	0	1	1	1	#NULL!	1	1	1	1	0	0	1	1	0	0	0	0	0	0	1	1	0	1	0	0	1	1	1	1	1	1	0	#NULL!	0	1	0	0	0
73	0	26	2	1	1	6	0	2	3000	5	0	0	1	0	1	#NULL!	1	1	1	1	0	0	1	1	1	1	1	0	0	1	1	1	1	1	1	0	1	1	1	1	1	1	1	#NULL!	0	0	0	1	0
74	0	22	1	0	1	2	0	2	2500	1	1	0	1	1	3	#NULL!	1	1	1	0	0	0	1	1	1	1	1	1	1	1	1	1	1	1	1	1	0	1	1	1	1	1	1	#NULL!	0	1	1	1	1
75	0	28	1	0	0	3	0	2	3000	6	1	0	1	0	3	#NULL!	1	1	1	1	0	0	1	1	1	1	1	1	1	1	1	0	1	1	0	0	0	1	1	0	1	1	1	#NULL!	1	0	1	0	0
76	0	24	1	0	1	2	0	2	1000	2	1	0	0	0	3	#NULL!	1	1	1	1	0	0	1	1	1	1	1	1	1	1	1	1	1	1	1	1	0	0	1	0	1	0	1	#NULL!	1	1	1	1	0
77	0	20	1	0	0	3	0	2	2200	1	1	1	1	1	3	#NULL!	1	1	1	1	0	0	1	1	1	1	0	1	1	1	0	1	1	0	1	1	1	1	1	1	1	1	1	#NULL!	0	0	1	1	1
78	0	29	0	0	1	4	0	1	1500	3	1	0	0	1	1	#NULL!	1	1	1	1	0	0	1	1	0	0	0	0	0	1	0	1	1	0	0	0	0	0	1	1	0	1	1	#NULL!	1	1	1	1	0
79	0	25	1	1	1	2	0	2	2000	6	1	0	0	1	1	#NULL!	1	1	1	1	0	0	1	1	0	0	0	0	0	1	1	1	1	1	0	0	0	0	1	1	0	1	1	#NULL!	1	0	0	0	0
80	0	21	1	1	0	3	0	2	2000	5	1	1	1	1	2	#NULL!	1	1	1	1	0	0	0	1	0	1	0	0	0	1	0	1	1	1	0	0	0	1	1	1	1	1	0	#NULL!	1	1	0	1	0
81	0	24	1	1	1	1	0	2	1500	3	1	0	0	0	2	#NULL!	1	1	1	1	0	0	1	1	0	0	0	0	0	1	0	1	1	0	0	0	0	0	1	1	0	1	1	#NULL!	1	1	0	1	0
82	0	22	1	1	0	2	0	2	1500	3	1	0	1	1	1	#NULL!	1	1	1	1	0	0	1	0	0	0	0	0	0	1	0	1	1	0	0	0	0	1	1	1	0	1	1	#NULL!	1	1	0	0	0
83	0	34	1	1	0	3	0	2	2000	5	1	1	0	1	1	#NULL!	1	1	1	1	0	0	1	1	0	0	0	0	0	1	1	1	1	0	0	0	0	0	1	1	0	1	1	#NULL!	1	1	0	1	0
84	0	33	1	0	1	3	0	2	2500	5	0	0	0	1	2	#NULL!	1	1	1	1	0	0	1	1	0	0	0	0	0	0	0	1	1	0	0	0	0	1	1	1	0	1	1	#NULL!	1	0	0	1	1
85	0	29	0	1	1	1	0	1	1500	5	1	0	0	0	1	#NULL!	1	1	1	1	0	0	1	0	0	0	0	0	0	1	0	1	1	0	0	0	0	0	1	0	0	1	1	#NULL!	1	0	1	1	0
86	0	31	2	0	1	3	0	2	2400	6	1	0	1	1	2	#NULL!	1	1	1	1	0	0	1	1	1	0	0	0	0	0	1	1	1	1	0	1	0	0	1	0	0	1	1	#NULL!	1	0	1	1	1
87	0	27	1	1	1	1	0	1	2000	3	1	0	0	1	1	#NULL!	1	1	1	1	0	0	1	0	0	0	0	0	0	1	1	1	1	1	0	0	0	0	1	0	0	1	1	#NULL!	1	0	1	1	1
88	0	30	2	0	1	2	0	2	2600	7	1	0	1	0	2	#NULL!	1	1	1	1	0	0	1	1	0	0	0	0	0	1	0	1	1	0	0	0	0	0	1	0	0	1	1	#NULL!	1	0	1	1	1
89	0	33	1	0	1	4	0	1	3600	10	0	0	1	0	2	#NULL!	1	1	1	1	0	0	1	1	0	0	0	0	0	1	1	1	1	0	1	0	0	0	1	1	0	1	1	0	1	0	0	1	1
90	0	24	1	1	1	1	0	2	2100	2	1	0	1	1	1	#NULL!	1	1	1	0	0	0	1	1	0	0	0	0	0	1	0	1	1	1	0	0	1	0	1	1	0	1	1	#NULL!	1	1	0	1	0
91	0	37	1	0	1	5	0	2	3100	11	1	0	1	0	1	#NULL!	1	1	1	1	0	0	1	1	0	0	0	0	0	1	1	1	1	1	0	0	1	0	1	1	0	1	1	#NULL!	1	0	1	1	0
92	0	33	1	1	1	1	0	2	3000	6	0	0	1	1	1	#NULL!	1	1	1	1	0	0	1	1	0	0	0	0	0	1	0	1	1	0	1	0	1	0	1	1	0	1	1	#NULL!	1	1	0	1	0
93	0	29	2	1	0	1	0	2	2200	3	1	0	1	0	2	#NULL!	1	1	1	1	0	0	1	1	0	0	0	0	0	1	1	1	1	1	0	0	1	0	1	1	0	1	1	#NULL!	1	1	0	1	1
94	0	27	2	1	1	1	0	2	2000	3	1	0	1	0	2	#NULL!	1	1	1	1	0	0	1	1	0	1	0	0	0	1	0	1	1	0	1	0	1	0	1	1	0	1	1	#NULL!	1	0	1	1	0
95	0	26	2	1	1	1	0	2	2800	2	1	0	1	0	2	#NULL!	1	1	1	1	0	0	1	1	0	1	0	0	0	1	0	1	1	1	0	0	1	0	1	1	0	1	1	#NULL!	1	1	1	1	0
96	0	33	2	0	1	3	0	2	3000	7	0	0	1	0	3	#NULL!	1	1	1	1	0	0	1	1	0	0	0	0	0	1	0	1	1	0	0	0	0	0	1	0	1	1	1	#NULL!	1	0	1	1	0
97	0	30	1	0	0	2	0	2	2900	6	1	0	1	1	2	#NULL!	1	1	1	1	0	0	1	1	0	1	0	0	0	1	1	1	1	0	1	0	1	0	1	1	0	1	1	#NULL!	1	1	1	1	0
98	0	33	2	0	0	4	0	2	3000	7	0	0	1	0	1	#NULL!	1	1	1	1	0	0	1	1	0	0	0	0	0	1	0	1	1	0	0	0	0	0	1	1	0	1	1	#NULL!	1	1	0	1	1
99	0	31	1	0	1	3	0	2	2000	6	1	0	0	0	2	#NULL!	1	1	1	1	0	0	1	1	0	0	0	0	0	1	0	1	1	1	0	0	0	0	1	1	0	1	1	#NULL!	1	0	0	0	0
100	0	35	1	0	1	4	0	2	3000	8	0	0	1	0	2	#NULL!	1	1	1	1	0	0	1	1	0	0	0	0	0	0	1	0	1	1	0	0	1	0	1	1	0	1	1	#NULL!	1	1	0	0	1
101	0	39	1	0	0	6	0	2	3700	9	0	1	1	0	2	#NULL!	1	1	1	1	0	0	1	1	0	1	0	0	0	1	1	1	1	0	0	0	1	0	1	1	0	1	1	#NULL!	1	1	1	0	0
102	0	29	2	1	0	1	0	2	2800	4	1	0	1	0	1	#NULL!	1	1	1	1	0	0	1	1	0	0	0	0	0	1	1	1	1	1	0	0	1	0	1	0	1	1	1	#NULL!	1	1	1	0	0
103	0	26	1	1	1	1	0	2	2700	4	1	0	1	0	1	#NULL!	1	1	1	0	0	0	1	1	0	0	0	0	0	1	0	1	1	1	0	0	1	0	1	0	1	1	1	#NULL!	1	1	1	1	0
104	0	24	1	1	1	1	0	1	2000	3	1	0	1	1	1	#NULL!	1	1	1	1	0	0	1	1	1	1	0	0	0	1	0	1	1	1	0	0	0	0	1	0	1	1	1	#NULL!	1	0	0	1	0
105	0	29	2	1	0	1	0	2	2000	3	1	0	0	1	2	#NULL!	1	1	1	1	0	0	1	1	0	0	0	0	0	1	0	1	1	1	0	0	1	0	1	0	0	1	1	#NULL!	1	1	1	1	1
106	0	31	1	0	1	3	0	2	2900	6	0	0	1	0	2	#NULL!	1	1	1	1	0	0	1	1	0	0	0	0	0	1	1	1	1	1	0	0	0	0	1	1	1	1	1	#NULL!	1	1	1	0	1
107	0	36	1	0	1	4	0	2	4000	9	0	0	1	0	2	#NULL!	1	1	1	1	0	0	1	1	0	0	0	0	0	1	0	1	1	0	0	0	0	0	1	1	0	1	1	#NULL!	1	1	0	0	0
108	0	29	1	1	1	1	0	2	2900	3	1	0	0	0	1	#NULL!	1	1	1	1	0	0	1	1	1	0	0	0	0	0	1	0	1	1	0	0	0	0	1	1	0	1	1	#NULL!	1	1	1	0	0
109	0	28	2	1	0	1	0	1	2500	4	1	0	1	0	1	#NULL!	1	1	1	1	0	0	1	1	0	0	0	0	0	1	1	1	1	0	0	0	0	0	1	1	0	1	1	#NULL!	1	0	1	0	0
110	0	29	1	1	0	1	0	2	2500	6	1	0	1	0	2	#NULL!	1	1	1	1	0	0	1	1	0	0	0	0	0	1	1	1	1	1	0	0	0	0	1	1	0	1	1	#NULL!	1	0	0	0	1
111	0	33	2	0	0	3	0	0	3000	10	1	0	1	0	2	#NULL!	1	1	1	1	0	0	1	1	0	0	0	0	0	1	1	1	1	0	0	0	0	0	1	1	0	1	1	#NULL!	1	0	0	1	0
112	0	27	1	1	1	1	0	2	2700	3	1	0	1	0	2	#NULL!	1	1	1	1	0	0	1	1	0	1	0	0	0	1	1	1	1	0	0	0	0	0	1	1	0	1	1	#NULL!	1	1	1	1	0
113	0	30	2	0	0	3	0	2	3000	4	1	0	1	0	2	#NULL!	1	1	1	1	0	0	1	1	0	1	0	0	0	1	1	1	1	1	0	0	0	0	1	1	0	1	1	#NULL!	1	0	1	0	1
114	0	29	1	0	1	2	0	2	2600	3	1	0	1	0	1	#NULL!	1	1	1	1	0	0	1	1	0	1	0	0	0	1	0	1	1	0	0	0	0	0	1	0	1	1	1	#NULL!	1	0	0	0	1
115	0	27	2	1	1	1	0	2	2700	3	1	0	0	1	2	#NULL!	1	1	1	1	0	0	1	1	0	0	0	0	0	1	0	1	1	1	0	0	1	0	1	0	1	1	1	#NULL!	1	0	1	1	1
116	0	38	2	0	0	6	0	2	3600	8	0	0	1	1	2	#NULL!	1	1	1	1	0	0	1	1	0	1	0	0	0	1	0	1	1	0	0	0	0	0	1	1	1	1	1	#NULL!	1	0	0	1	1
117	0	30	2	1	0	1	0	2	3000	5	1	0	1	0	2	#NULL!	1	1	1	1	0	0	1	1	0	0	0	0	0	1	0	1	1	1	0	0	0	0	1	0	0	1	1	#NULL!	1	0	1	0	0
118	0	31	1	0	0	3	0	2	1700	6	1	0	1	0	1	#NULL!	1	1	1	1	0	0	1	1	0	0	0	0	0	1	1	1	1	1	0	0	0	0	1	0	0	1	1	#NULL!	0	1	0	0	0
119	0	26	1	0	1	1	0	2	3000	4	1	0	0	1	1	#NULL!	1	1	1	1	0	0	1	1	0	1	0	0	0	1	1	1	1	1	0	0	0	0	1	0	1	1	1	#NULL!	0	1	1	0	1
120	0	24	1	1	1	11	0	2	2000	3	1	0	1	0	1	#NULL!	1	1	1	1	0	0	1	1	0	0	0	0	0	1	1	1	1	1	0	0	1	0	1	0	1	1	1	#NULL!	0	1	1	0	1
121	0	22	1	1	0	1	0	2	2000	2	1	0	1	0	2	#NULL!	1	1	1	1	0	0	1	1	0	0	0	0	0	1	0	1	1	1	0	0	0	0	1	0	1	1	1	#NULL!	0	1	1	0	0
122	0	33	1	0	0	3	0	2	3000	7	1	0	1	1	2	#NULL!	1	1	1	1	0	0	1	1	0	1	0	0	0	1	1	1	1	0	0	0	0	0	1	0	1	1	1	#NULL!	0	1	1	0	1
123	0	33	1	0	1	4	0	2	3000	5	1	0	1	0	2	#NULL!	1	1	1	1	0	0	1	1	0	1	0	0	0	1	0	1	1	1	0	0	0	0	1	1	0	1	1	#NULL!	0	1	1	0	0
124	0	39	2	0	0	5	0	2	3000	12	1	0	0	0	2	#NULL!	1	1	1	1	0	0	1	1	0	1	0	0	0	1	0	1	1	0	0	0	0	0	1	1	0	1	1	#NULL!	0	1	1	1	0
125	0	28	1	0	0	3	0	2	1500	3	1	1	0	1	1	#NULL!	1	1	1	1	0	0	1	1	0	0	0	0	0	1	0	1	0	0	0	0	0	1	1	1	0	1	1	#NULL!	0	1	1	1	0
126	0	26	1	0	0	2	0	2	2000	6	1	1	1	1	1	#NULL!	1	1	1	1	0	0	1	0	0	0	0	0	0	0	0	1	1	0	0	0	0	1	1	1	0	1	1	#NULL!	0	1	1	1	0
127	0	32	1	0	1	3	0	2	2000	7	1	0	1	0	2	#NULL!	1	1	1	1	0	0	1	1	0	0	0	0	0	1	0	1	1	0	0	0	0	0	1	1	0	1	1	#NULL!	0	1	1	0	0
128	0	31	1	0	1	4	0	2	3000	7	0	0	1	0	2	#NULL!	1	1	1	1	0	0	1	1	0	0	0	0	0	1	1	1	1	0	0	0	0	0	1	1	0	1	1	#NULL!	0	1	1	0	0
129	0	28	1	1	0	1	0	2	2000	5	1	0	0	0	1	#NULL!	1	1	1	1	0	0	1	1	0	0	0	0	0	1	0	1	1	0	0	0	1	0	1	1	0	1	1	#NULL!	0	1	1	0	0
130	0	25	1	1	0	3	0	0	500	3	1	0	0	1	1	#NULL!	1	1	1	1	0	0	1	0	0	0	0	0	0	1	0	1	1	0	0	0	0	0	1	1	0	1	1	#NULL!	0	#NULL!	1	1	0
131	0	30	1	1	1	2	0	2	2500	4	1	0	1	0	2	#NULL!	1	1	1	1	0	0	1	1	0	0	0	0	0	1	0	1	1	0	0	0	1	0	1	1	1	1	1	#NULL!	0	1	1	1	1
132	0	29	1	0	1	3	0	2	2800	6	1	0	1	0	3	#NULL!	1	1	1	1	0	0	1	1	0	0	0	0	0	1	1	1	1	1	0	0	0	0	1	1	0	1	1	#NULL!	0	1	1	0	1
133	0	29	2	1	0	1	0	2	3000	7	1	0	1	0	2	#NULL!	1	1	1	1	0	0	1	1	0	1	0	0	1	1	1	1	1	1	0	0	0	0	1	1	0	1	1	#NULL!	0	1	1	0	0
134	0	35	2	2	2	3	0	2	2500	5	1	1	0	1	2	#NULL!	1	1	1	1	0	0	1	1	0	1	0	0	0	1	0	1	0	1	0	0	1	0	1	0	1	0	1	#NULL!	0	1	1	0	0
135	0	35	2	0	0	3	0	2	3000	4	1	0	0	1	2	#NULL!	1	1	1	1	0	0	0	1	1	1	0	0	1	1	1	1	1	1	1	1	1	0	1	1	0	0	0	#NULL!	0	1	1	0	1
136	0	32	2	0	1	3	0	1	3000	6	1	0	0	1	3	#NULL!	1	1	1	1	0	0	0	1	1	0	1	0	0	0	1	0	0	1	1	1	0	1	0	0	1	0	0	#NULL!	0	1	1	0	1
137	0	28	3	0	1	2	0	2	2800	6	1	1	1	1	3	#NULL!	1	1	1	1	0	0	1	1	1	1	1	0	1	1	1	1	1	1	1	0	1	1	1	1	1	0	0	#NULL!	1	1	1	0	1
138	0	22	2	1	0	4	0	1	2000	2	1	1	1	1	2	#NULL!	1	1	1	1	1	0	0	1	0	1	0	0	0	1	1	1	1	0	1	0	1	0	0	0	1	0	0	#NULL!	1	1	1	0	1
139	0	20	1	0	0	4	0	2	2500	6	0	0	1	0	3	#NULL!	1	1	1	1	0	0	1	1	0	1	0	0	0	1	1	1	1	1	1	0	1	1	1	1	1	1	1	#NULL!	1	1	1	0	1
140	0	26	2	1	1	3	0	0	2400	3	1	0	1	0	2	#NULL!	1	1	1	1	0	0	1	1	0	0	0	0	0	1	1	1	1	0	0	0	0	1	1	0	1	1	1	#NULL!	1	1	1	0	0
141	0	29	2	1	0	3	0	0	2800	6	0	0	1	0	1	#NULL!	1	1	1	1	0	0	1	1	0	0	0	0	0	1	1	1	1	0	0	0	0	1	1	0	1	1	1	#NULL!	1	1	1	0	0
142	0	30	0	1	0	4	0	0	2100	8	0	0	0	0	3	#NULL!	1	0	1	1	0	0	1	0	1	0	0	0	1	0	1	0	1	1	1	0	0	0	1	1	1	0	1	#NULL!	1	1	1	0	1
143	0	41	1	0	1	6	0	1	2500	6	0	0	0	1	3	#NULL!	1	0	1	1	0	0	0	0	0	0	0	1	0	1	0	0	0	1	0	0	1	0	0	0	0	0	1	#NULL!	1	1	1	0	1
144	0	40	2	0	0	8	0	0	2600	6	0	0	0	0	3	#NULL!	1	0	1	0	0	0	1	1	0	1	0	0	1	1	0	0	1	0	0	0	1	0	0	1	1	1	1	#NULL!	1	1	1	1	1
145	0	34	0	0	1	6	0	1	2100	6	0	0	0	0	3	#NULL!	1	1	1	1	0	0	0	1	1	1	1	1	0	1	1	1	1	1	1	1	1	1	1	0	1	0	1	#NULL!	1	1	1	1	1
146	0	38	2	0	1	6	0	0	2500	8	0	1	0	0	3	#NULL!	1	0	1	1	0	0	1	1	0	1	0	0	1	1	0	0	1	0	0	0	0	1	0	1	1	1	1	#NULL!	1	1	1	1	1
147	0	36	2	0	0	6	0	0	2500	6	0	0	0	0	3	#NULL!	1	1	1	1	0	0	1	1	1	1	1	1	1	0	1	1	1	1	0	0	1	0	1	1	1	1	1	#NULL!	0	1	1	1	1
148	0	42	1	0	1	8	0	0	210	8	1	1	0	1	3	#NULL!	1	1	1	1	0	0	1	1	0	1	0	0	1	1	0	1	0	0	0	0	1	1	1	0	0	1	1	#NULL!	1	1	1	0	1
149	0	42	1	0	1	5	0	0	2500	20	0	0	0	1	3	#NULL!	1	1	1	1	0	0	0	0	0	1	0	0	1	1	0	0	0	0	1	0	1	0	1	1	0	1	1	#NULL!	1	1	1	0	1
150	0	39	2	1	0	8	0	1	1500	1	0	0	1	1	3	#NULL!	1	1	1	1	0	0	1	1	0	1	0	0	1	0	1	0	0	0	0	0	1	0	1	1	0	1	1	#NULL!	1	1	1	0	0
151	0	36	0	0	0	6	0	1	2500	8	1	1	1	1	3	#NULL!	1	1	1	1	0	0	1	1	1	1	1	0	1	1	1	1	1	0	0	0	1	1	1	0	1	1	1	#NULL!	1	1	1	1	1
152	0	40	1	0	1	6	0	1	2500	6	0	0	0	0	3	#NULL!	1	1	1	1	0	0	1	1	0	0	1	0	1	1	0	1	1	0	0	0	1	1	1	0	1	1	1	#NULL!	1	1	1	0	1
153	0	35	1	0	0	3	0	1	2500	3	0	0	0	1	3	#NULL!	1	1	1	1	0	0	1	1	1	0	1	0	1	1	0	1	1	0	0	0	0	1	1	0	1	0	1	#NULL!	1	1	1	0	1
154	0	40	0	1	1	4	0	0	500	10	0	1	1	0	3	#NULL!	1	1	1	1	1	1	1	1	1	1	1	0	1	1	1	1	1	1	0	0	1	0	1	0	1	0	1	#NULL!	0	1	1	1	1
155	0	22	1	1	0	3	0	0	2100	4	0	0	0	0	3	#NULL!	1	1	1	1	1	1	1	1	1	0	1	0	1	1	1	1	1	0	0	0	1	1	1	0	1	1	1	#NULL!	0	1	1	1	1
156	0	21	0	1	1	5	0	0	2100	3	0	0	0	1	3	#NULL!	1	1	1	1	0	1	1	1	1	1	1	0	1	1	1	1	1	1	0	0	1	0	1	0	1	1	1	#NULL!	0	1	1	0	1
157	0	43	0	1	0	6	0	0	2100	7	0	0	1	0	3	#NULL!	1	1	1	0	0	0	1	1	1	1	1	0	1	1	0	1	0	0	0	0	1	0	1	0	1	1	1	#NULL!	0	1	1	0	1
158	0	36	1	0	0	6	0	0	2100	4	0	0	0	0	3	#NULL!	1	1	1	1	0	0	1	1	1	1	1	0	1	1	0	1	1	0	0	0	1	0	1	0	0	0	1	#NULL!	0	1	1	1	1
159	0	41	1	1	1	6	0	1	2100	12	0	0	1	0	3	#NULL!	1	1	1	1	0	0	1	1	1	1	1	0	1	0	0	1	0	0	0	0	1	0	1	1	1	0	1	#NULL!	0	1	1	1	1
160	0	42	1	1	0	10	0	0	2500	11	0	0	0	1	3	#NULL!	1	1	1	1	0	0	1	1	1	1	1	0	1	1	1	1	1	1	0	0	1	0	1	1	1	1	1	#NULL!	0	1	1	0	1
161	0	39	1	1	1	10	0	1	2500	13	0	0	0	1	1	#NULL!	1	1	1	1	0	0	1	1	1	1	1	0	1	1	1	1	1	1	0	0	1	0	1	1	1	1	1	#NULL!	1	1	1	0	1
162	0	40	1	1	1	10	0	1	2500	10	0	0	1	0	3	#NULL!	1	1	1	1	1	0	1	1	0	1	1	1	1	1	1	1	1	1	0	1	0	1	1	0	0	1	1	#NULL!	1	1	1	1	1
163	0	44	0	0	1	5	0	2	3000	14	1	0	1	1	3	#NULL!	1	1	1	1	0	0	1	1	0	0	0	0	0	1	1	1	1	0	1	1	0	0	1	0	1	1	1	#NULL!	1	1	1	1	1
164	0	39	0	1	0	6	0	1	2100	16	0	1	0	0	3	#NULL!	1	1	1	1	0	0	1	1	0	1	0	0	1	1	1	1	0	0	1	1	0	0	1	0	1	1	1	#NULL!	1	1	1	0	1
165	0	40	1	1	1	8	0	0	2500	6	1	1	0	1	3	#NULL!	1	1	1	0	0	0	1	1	0	1	0	0	1	1	1	1	0	0	0	0	1	0	1	0	1	1	1	#NULL!	1	1	1	0	1
[truncated: 65 more columns]
