# Supplementary material for: Hygienic practices and associated factors in slaughterhouses and meat retail shops in Hawasa City, Ethiopia
Source: PLoS One. 2025 Nov 13;20(11):e0336784. doi: 10.1371/journal.pone.0336784 (PMC12614582; doi:10.1371/journal.pone.0336784)
Supplement: S3 File — (XLSX) [file pone.0336784.s003.xlsx]

## Sheet: Sheet1
Sample ID	Category	Swab Result CFU/ml	Category	Freq.<=0	% <= 0	Freq.>= 1	% >= 1	Mininmum	Maximum	Mean*10²	Standard Deviation*10²
ARSSH2=1	Hand swab	0	Hand Swab	41	29.078	100	70.922	0	196	66.539	63.8
ARSSH2=2	Hand swab	0	cloth swab	35	24.8227	106	75.1773	0	271	76.9291	70.17
ARSSH2=3	Hand swab	0	Knife swab	38	26.9504	103	73.0496	0	198	68.3688	62.73
ARSSH2=4	Hand swab	0	Cutting board	31	21.9858	110	78.0142	0	285	78.7163	72.68
ARSSH2=5	Hand swab	0	Total	145		419
ARSSH2=6	Hand swab	0	Percentage	25.7092		74.2908
ARSSH2=7	Hand swab	0
ARSSH2=8	Hand swab	0
ARSSH2=9	Hand swab	0
ARSSH2=10	Hand swab	0
ARSSH2=11	Hand swab	0
ARSSH2=12	Hand swab	0
ARSSH2=13	Hand swab	0
ARSSH2=14	Hand swab	0
ARSSH2=15	Hand swab	0
ARSSH2=16	Hand swab	0
ARSSH2=17	Hand swab	0
ARSSH2=18	Hand swab	0
ARSSH2=19	Hand swab	0
ARSSH2=20	Hand swab	0
ARSSH2=21	Hand swab	0
ARSSH2=22	Hand swab	0
ARSSH2=23	Hand swab	0
ARSSH2=24	Hand swab	0
ARSSH2=25	Hand swab	0
ARSSH2=26	Hand swab	0
ARSSH2=27	Hand swab	0
ARSSH2=28	Hand swab	0
ARSSH2=29	Hand swab	0
ARSSH2=30	Hand swab	0
ARSSH2=31	Hand swab	0
ARSSH2=32	Hand swab	0
ARSSH2=33	Hand swab	0
ARSSH2=34	Hand swab	0
ARSSH2=35	Hand swab	0
ARSSH2=36	Hand swab	0
ARSSH2=37	Hand swab	0
ARSSH2=38	Hand swab	0
ARSSH2=39	Hand swab	0
ARSSH2=40	Hand swab	0
ARSSH2=41	Hand swab	133
ARSSH2=42	Hand swab	171
ARSSH2=43	Hand swab	106
ARSSH2=44	Hand swab	16
ARSSH2=45	Hand swab	59
ARSSH2=46	Hand swab	68
ARSSH2=47	Hand swab	35
ARSSH2=48	Hand swab	61
ARSSH2=49	Hand swab	6
ARSSH2=50	Hand swab	9
ARSSH2=51	Hand swab	56
ARSSH2=52	Hand swab	129
ARSSH2=53	Hand swab	65
ARSSH2=54	Hand swab	109
ARSSH2=55	Hand swab	22
ARSSH2=56	Hand swab	72
ARSSH2=57	Hand swab	4
ARSSH2=58	Hand swab	39
ARSSH2=59	Hand swab	133
ARSSH2=60	Hand swab	152
ARSSH2=61	Hand swab	96
ARSSH2=62	Hand swab	162
ARSSH2=63	Hand swab	120
ARSSH2=64	Hand swab	27
ARSSH2=65	Hand swab	60
ARSSH2=66	Hand swab	53
ARSSH2=67	Hand swab	78
ARSSH2=68	Hand swab	193
ARSSH2=69	Hand swab	149
ARSSH2=70	Hand swab	77
ARSSH2=71	Hand swab	27
ARSSH2=72	Hand swab	89
ARSSH2=73	Hand swab	101
ARSSH2=74	Hand swab	131
ARSSH2=75	Hand swab	157
ARSSH2=76	Hand swab	117
ARSSH2=77	Hand swab	135
ARSSH2=78	Hand swab	114
ARSSH2=79	Hand swab	51
ARSSH2=80	Hand swab	172
ARSSH2=81	Hand swab	4
ARSSH2=82	Hand swab	26
ARSSH2=83	Hand swab	46
ARSSH2=84	Hand swab	8
ARSSH2=85	Hand swab	25
ARSSH2=86	Hand swab	137
ARSSH2=87	Hand swab	151
ARSSH2=88	Hand swab	155
ARSSH2=89	Hand swab	16
ARSSH2=90	Hand swab	196
ARSSH2=91	Hand swab	170
ARSSH2=92	Hand swab	98
ARSSH2=93	Hand swab	51
ARSSH2=94	Hand swab	94
ARSSH2=95	Hand swab	94
ARSSH2=96	Hand swab	113
ARSSH2=97	Hand swab	191
ARSSH2=98	Hand swab	69
ARSSH2=99	Hand swab	42
ARSSH2=100	Hand swab	61
ARSSH2=101	Hand swab	156
ARSSH2=102	Hand swab	51
ARSSH2=103	Hand swab	176
ARSSH2=104	Hand swab	73
ARSSH2=105	Hand swab	163
ARSSH2=106	Hand swab	123
ARSSH2=107	Hand swab	193
ARSSH2=108	Hand swab	109
ARSSH2=109	Hand swab	45
ARSSH2=110	Hand swab	117
ARSSH2=111	Hand swab	8
ARSSH2=112	Hand swab	81
ARSSH2=113	Hand swab	162
ARSSH2=114	Hand swab	41
ARSSH2=115	Hand swab	184
ARSSH2=116	Hand swab	49
ARSSH2=117	Hand swab	29
ARSSH2=118	Hand swab	196
ARSSH2=119	Hand swab	138
ARSSH2=120	Hand swab	37
ARSSH2=121	Hand swab	194
ARSSH2=122	Hand swab	80
ARSSH2=123	Hand swab	37
ARSSH2=124	Hand swab	121
ARSSH2=125	Hand swab	62
ARSSH2=126	Hand swab	135
ARSSH2=127	Hand swab	73
ARSSH2=128	Hand swab	160
ARSSH2=129	Hand swab	30
ARSSH2=130	Hand swab	40
ARSSH2=131	Hand swab	13
ARSSH2=132	Hand swab	130
ARSSH2=133	Hand swab	65
ARSSH2=134	Hand swab	151
ARSSH2=135	Hand swab	49
ARSSH2=136	Hand swab	123
ARSSH2=137	Hand swab	82
ARSSH2=138	Hand swab	172
ARSSH2=139	Hand swab	169
ARSSH2=140	Hand swab	64
ARSSH2=141	Hand swab	0
ARSSC2=1	Cloth swab	0
ARSSC2=2	Cloth swab	0
ARSSC2=3	Cloth swab	0
ARSSC2=4	Cloth swab	0
ARSSC2=5	Cloth swab	0
ARSSC2=6	Cloth swab	0
ARSSC2=7	Cloth swab	0
ARSSC2=8	Cloth swab	0
ARSSC2=9	Cloth swab	0
ARSSC2=10	Cloth swab	0
ARSSC2=11	Cloth swab	0
ARSSC2=12	Cloth swab	0
ARSSC2=13	Cloth swab	0
ARSSC2=14	Cloth swab	0
ARSSC2=15	Cloth swab	0
ARSSC2=16	Cloth swab	0
ARSSC2=17	Cloth swab	0
ARSSC2=18	Cloth swab	0
ARSSC2=19	Cloth swab	0
ARSSC2=20	Cloth swab	0
ARSSC2=21	Cloth swab	0
ARSSC2=22	Cloth swab	0
ARSSC2=23	Cloth swab	0
ARSSC2=24	Cloth swab	0
ARSSC2=25	Cloth swab	0
ARSSC2=26	Cloth swab	0
ARSSC2=27	Cloth swab	0
ARSSC2=28	Cloth swab	0
ARSSC2=29	Cloth swab	0
ARSSC2=30	Cloth swab	0
ARSSC2=31	Cloth swab	0
ARSSC2=32	Cloth swab	0
ARSSC2=33	Cloth swab	0
ARSSC2=34	Cloth swab	0
ARSSC2=35	Cloth swab	0
ARSSC2=36	Cloth swab	117
ARSSC2=37	Cloth swab	84
ARSSC2=38	Cloth swab	211
ARSSC2=39	Cloth swab	84
ARSSC2=40	Cloth swab	142
ARSSC2=41	Cloth swab	16
ARSSC2=42	Cloth swab	59
ARSSC2=43	Cloth swab	127
ARSSC2=44	Cloth swab	83
ARSSC2=45	Cloth swab	18
ARSSC2=46	Cloth swab	122
ARSSC2=47	Cloth swab	32
ARSSC2=48	Cloth swab	127
ARSSC2=49	Cloth swab	22
ARSSC2=50	Cloth swab	124
ARSSC2=51	Cloth swab	42
ARSSC2=52	Cloth swab	64
ARSSC2=53	Cloth swab	96
ARSSC2=54	Cloth swab	170
ARSSC2=55	Cloth swab	47
ARSSC2=56	Cloth swab	113
ARSSC2=57	Cloth swab	184
ARSSC2=58	Cloth swab	18
ARSSC2=59	Cloth swab	15
ARSSC2=60	Cloth swab	129
ARSSC2=61	Cloth swab	233
ARSSC2=62	Cloth swab	75
ARSSC2=63	Cloth swab	57
ARSSC2=64	Cloth swab	10
ARSSC2=65	Cloth swab	86
ARSSC2=66	Cloth swab	52
ARSSC2=67	Cloth swab	176
ARSSC2=68	Cloth swab	10
ARSSC2=69	Cloth swab	188
ARSSC2=70	Cloth swab	220
ARSSC2=71	Cloth swab	44
ARSSC2=72	Cloth swab	179
ARSSC2=73	Cloth swab	36
ARSSC2=74	Cloth swab	49
ARSSC2=75	Cloth swab	39
ARSSC2=76	Cloth swab	35
ARSSC2=77	Cloth swab	74
ARSSC2=78	Cloth swab	71
ARSSC2=79	Cloth swab	72
ARSSC2=80	Cloth swab	19
ARSSC2=81	Cloth swab	119
ARSSC2=82	Cloth swab	241
ARSSC2=83	Cloth swab	154
ARSSC2=84	Cloth swab	2
ARSSC2=85	Cloth swab	158
ARSSC2=86	Cloth swab	271
ARSSC2=87	Cloth swab	146
ARSSC2=88	Cloth swab	119
ARSSC2=89	Cloth swab	187
ARSSC2=90	Cloth swab	184
ARSSC2=91	Cloth swab	94
ARSSC2=92	Cloth swab	44
ARSSC2=93	Cloth swab	126
ARSSC2=94	Cloth swab	17
ARSSC2=95	Cloth swab	109
ARSSC2=96	Cloth swab	80
ARSSC2=97	Cloth swab	266
ARSSC2=98	Cloth swab	4
ARSSC2=99	Cloth swab	137
ARSSC2=100	Cloth swab	57
ARSSC2=101	Cloth swab	101
ARSSC2=102	Cloth swab	38
ARSSC2=103	Cloth swab	110
ARSSC2=104	Cloth swab	82
ARSSC2=105	Cloth swab	151
ARSSC2=106	Cloth swab	7
ARSSC2=107	Cloth swab	4
ARSSC2=108	Cloth swab	94
ARSSC2=109	Cloth swab	71
ARSSC2=110	Cloth swab	48
ARSSC2=111	Cloth swab	151
ARSSC2=112	Cloth swab	132
ARSSC2=113	Cloth swab	130
ARSSC2=114	Cloth swab	118
ARSSC2=115	Cloth swab	86
ARSSC2=116	Cloth swab	150
ARSSC2=117	Cloth swab	134
ARSSC2=118	Cloth swab	99
ARSSC2=119	Cloth swab	132
ARSSC2=120	Cloth swab	170
ARSSC2=121	Cloth swab	57
ARSSC2=122	Cloth swab	77
ARSSC2=123	Cloth swab	134
ARSSC2=124	Cloth swab	57
ARSSC2=125	Cloth swab	56
ARSSC2=126	Cloth swab	148
ARSSC2=127	Cloth swab	58
ARSSC2=128	Cloth swab	167
ARSSC2=129	Cloth swab	148
ARSSC2=130	Cloth swab	154
ARSSC2=131	Cloth swab	152
ARSSC2=132	Cloth swab	143
ARSSC2=133	Cloth swab	36
ARSSC2=134	Cloth swab	125
ARSSC2=135	Cloth swab	132
ARSSC2=136	Cloth swab	189
ARSSC2=137	Cloth swab	112
ARSSC2=138	Cloth swab	34
ARSSC2=139	Cloth swab	152
ARSSC2=140	Cloth swab	192
ARSSC2=141	Cloth swab	30
ARSSK2=1	Knife swab	0
ARSSK2=2	Knife swab	0
ARSSK2=3	Knife swab	0
ARSSK2=4	Knife swab	0
ARSSK2=5	Knife swab	0
ARSSK2=6	Knife swab	0
ARSSK2=7	Knife swab	0
ARSSK2=8	Knife swab	0
ARSSK2=9	Knife swab	0
ARSSK2=10	Knife swab	0
ARSSK2=11	Knife swab	0
ARSSK2=12	Knife swab	0
ARSSK2=13	Knife swab	0
ARSSK2=14	Knife swab	0
ARSSK2=15	Knife swab	0
ARSSK2=16	Knife swab	0
ARSSK2=17	Knife swab	0
ARSSK2=18	Knife swab	0
ARSSK2=19	Knife swab	0
ARSSK2=20	Knife swab	0
ARSSK2=21	Knife swab	0
ARSSK2=22	Knife swab	0
ARSSK2=23	Knife swab	0
ARSSK2=24	Knife swab	0
ARSSK2=25	Knife swab	0
ARSSK2=26	Knife swab	0
ARSSK2=27	Knife swab	0
ARSSK2=28	Knife swab	0
ARSSK2=29	Knife swab	0
ARSSK2=30	Knife swab	0
ARSSK2=31	Knife swab	0
ARSSK2=32	Knife swab	0
ARSSK2=33	Knife swab	0
ARSSK2=34	Knife swab	0
ARSSK2=35	Knife swab	0
ARSSK2=36	Knife swab	0
ARSSK2=37	Knife swab	0
ARSSK2=38	Knife swab	0
ARSSK2=39	Knife swab	68
ARSSK2=40	Knife swab	186
ARSSK2=41	Knife swab	132
ARSSK2=42	Knife swab	80
ARSSK2=43	Knife swab	196
ARSSK2=44	Knife swab	183
ARSSK2=45	Knife swab	123
ARSSK2=46	Knife swab	54
ARSSK2=47	Knife swab	99
ARSSK2=48	Knife swab	190
ARSSK2=49	Knife swab	154
ARSSK2=50	Knife swab	91
ARSSK2=51	Knife swab	80
ARSSK2=52	Knife swab	110
ARSSK2=53	Knife swab	9
ARSSK2=54	Knife swab	135
ARSSK2=55	Knife swab	19
ARSSK2=56	Knife swab	27
ARSSK2=57	Knife swab	109
ARSSK2=58	Knife swab	14
ARSSK2=59	Knife swab	117
ARSSK2=60	Knife swab	39
ARSSK2=61	Knife swab	73
ARSSK2=62	Knife swab	115
ARSSK2=63	Knife swab	106
ARSSK2=64	Knife swab	9
ARSSK2=65	Knife swab	71
ARSSK2=66	Knife swab	66
ARSSK2=67	Knife swab	166
ARSSK2=68	Knife swab	57
ARSSK2=69	Knife swab	167
ARSSK2=70	Knife swab	75
ARSSK2=71	Knife swab	163
ARSSK2=72	Knife swab	69
ARSSK2=73	Knife swab	146
ARSSK2=74	Knife swab	191
ARSSK2=75	Knife swab	139
ARSSK2=76	Knife swab	21
ARSSK2=77	Knife swab	38
ARSSK2=78	Knife swab	3
ARSSK2=79	Knife swab	112
ARSSK2=80	Knife swab	70
ARSSK2=81	Knife swab	105
ARSSK2=82	Knife swab	28
ARSSK2=83	Knife swab	141
ARSSK2=84	Knife swab	148
ARSSK2=85	Knife swab	117
ARSSK2=86	Knife swab	86
ARSSK2=87	Knife swab	62
ARSSK2=88	Knife swab	16
ARSSK2=89	Knife swab	37
ARSSK2=90	Knife swab	152
ARSSK2=91	Knife swab	169
ARSSK2=92	Knife swab	111
ARSSK2=93	Knife swab	66
ARSSK2=94	Knife swab	38
ARSSK2=95	Knife swab	198
ARSSK2=96	Knife swab	75
ARSSK2=97	Knife swab	80
ARSSK2=98	Knife swab	50
ARSSK2=99	Knife swab	72
ARSSK2=100	Knife swab	84
ARSSK2=101	Knife swab	192
ARSSK2=102	Knife swab	108
ARSSK2=103	Knife swab	114
ARSSK2=104	Knife swab	11
ARSSK2=105	Knife swab	61
ARSSK2=106	Knife swab	134
ARSSK2=107	Knife swab	108
ARSSK2=108	Knife swab	66
ARSSK2=109	Knife swab	105
ARSSK2=110	Knife swab	188
ARSSK2=111	Knife swab	1
ARSSK2=112	Knife swab	64
ARSSK2=113	Knife swab	85
ARSSK2=114	Knife swab	106
ARSSK2=115	Knife swab	29
ARSSK2=116	Knife swab	27
ARSSK2=117	Knife swab	185
ARSSK2=118	Knife swab	112
ARSSK2=119	Knife swab	56
ARSSK2=120	Knife swab	150
ARSSK2=121	Knife swab	5
ARSSK2=122	Knife swab	98
ARSSK2=123	Knife swab	162
ARSSK2=124	Knife swab	93
ARSSK2=125	Knife swab	15
ARSSK2=126	Knife swab	158
ARSSK2=127	Knife swab	36
ARSSK2=128	Knife swab	76
ARSSK2=129	Knife swab	51
ARSSK2=130	Knife swab	6
ARSSK2=131	Knife swab	113
ARSSK2=132	Knife swab	90
ARSSK2=133	Knife swab	72
ARSSK2=134	Knife swab	186
ARSSK2=135	Knife swab	22
ARSSK2=136	Knife swab	133
ARSSK2=137	Knife swab	168
ARSSK2=138	Knife swab	140
ARSSK2=139	Knife swab	120
ARSSK2=140	Knife swab	33
ARSSK2=141	Knife swab	54
ARSSC2=1	Cutting board	0
ARSSC2=2	Cutting board	0
ARSSC2=3	Cutting board	0
ARSSC2=4	Cutting board	0
ARSSC2=5	Cutting board	0
ARSSC2=6	Cutting board	0
ARSSC2=7	Cutting board	0
ARSSC2=8	Cutting board	0
ARSSC2=9	Cutting board	0
ARSSC2=10	Cutting board	0
ARSSC2=11	Cutting board	0
ARSSC2=12	Cutting board	0
ARSSC2=13	Cutting board	0
ARSSC2=14	Cutting board	0
ARSSC2=15	Cutting board	0
ARSSC2=16	Cutting board	0
ARSSC2=17	Cutting board	0
ARSSC2=18	Cutting board	0
ARSSC2=19	Cutting board	0
ARSSC2=20	Cutting board	0
ARSSC2=21	Cutting board	0
ARSSC2=22	Cutting board	0
ARSSC2=23	Cutting board	0
ARSSC2=24	Cutting board	0
ARSSC2=25	Cutting board	0
ARSSC2=26	Cutting board	0
ARSSC2=27	Cutting board	0
ARSSC2=28	Cutting board	0
ARSSC2=29	Cutting board	0
ARSSC2=30	Cutting board	0
ARSSC2=31	Cutting board	0
ARSSC2=32	Cutting board	123
ARSSC2=33	Cutting board	158
ARSSC2=34	Cutting board	116
ARSSC2=35	Cutting board	165
ARSSC2=36	Cutting board	65
ARSSC2=37	Cutting board	129
ARSSC2=38	Cutting board	119
ARSSC2=39	Cutting board	46
ARSSC2=40	Cutting board	71
ARSSC2=41	Cutting board	122
ARSSC2=42	Cutting board	81
ARSSC2=43	Cutting board	60
ARSSC2=44	Cutting board	67
ARSSC2=45	Cutting board	185
ARSSC2=46	Cutting board	44
ARSSC2=47	Cutting board	23
ARSSC2=48	Cutting board	29
ARSSC2=49	Cutting board	178
ARSSC2=50	Cutting board	81
ARSSC2=51	Cutting board	4
ARSSC2=52	Cutting board	112
ARSSC2=53	Cutting board	18
ARSSC2=54	Cutting board	162
ARSSC2=55	Cutting board	58
ARSSC2=56	Cutting board	178
ARSSC2=57	Cutting board	182
ARSSC2=58	Cutting board	164
ARSSC2=59	Cutting board	136
ARSSC2=60	Cutting board	163
ARSSC2=61	Cutting board	45
ARSSC2=62	Cutting board	36
ARSSC2=63	Cutting board	180
ARSSC2=64	Cutting board	25
ARSSC2=65	Cutting board	3
ARSSC2=66	Cutting board	74
ARSSC2=67	Cutting board	136
ARSSC2=68	Cutting board	43
ARSSC2=69	Cutting board	172
ARSSC2=70	Cutting board	2
ARSSC2=71	Cutting board	3
ARSSC2=72	Cutting board	68
ARSSC2=73	Cutting board	73
ARSSC2=74	Cutting board	79
ARSSC2=75	Cutting board	164
ARSSC2=76	Cutting board	185
ARSSC2=77	Cutting board	53
ARSSC2=78	Cutting board	80
ARSSC2=79	Cutting board	175
ARSSC2=80	Cutting board	234
ARSSC2=81	Cutting board	197
ARSSC2=82	Cutting board	129
ARSSC2=83	Cutting board	150
ARSSC2=84	Cutting board	15
ARSSC2=85	Cutting board	2
ARSSC2=86	Cutting board	9
ARSSC2=87	Cutting board	126
ARSSC2=88	Cutting board	159
ARSSC2=89	Cutting board	170
ARSSC2=90	Cutting board	37
ARSSC2=91	Cutting board	149
ARSSC2=92	Cutting board	71
ARSSC2=93	Cutting board	173
ARSSC2=94	Cutting board	23
ARSSC2=95	Cutting board	24
ARSSC2=96	Cutting board	34
ARSSC2=97	Cutting board	170
ARSSC2=98	Cutting board	233
ARSSC2=99	Cutting board	184
ARSSC2=100	Cutting board	13
ARSSC2=101	Cutting board	23
ARSSC2=102	Cutting board	61
ARSSC2=103	Cutting board	85
ARSSC2=104	Cutting board	92
ARSSC2=105	Cutting board	52
ARSSC2=106	Cutting board	115
ARSSC2=107	Cutting board	38
ARSSC2=108	Cutting board	9
ARSSC2=109	Cutting board	139
ARSSC2=110	Cutting board	201
ARSSC2=111	Cutting board	34
ARSSC2=112	Cutting board	195
ARSSC2=113	Cutting board	194
ARSSC2=114	Cutting board	75
ARSSC2=115	Cutting board	175
ARSSC2=116	Cutting board	12
ARSSC2=117	Cutting board	40
ARSSC2=118	Cutting board	94
ARSSC2=119	Cutting board	5
ARSSC2=120	Cutting board	199
ARSSC2=121	Cutting board	84
ARSSC2=122	Cutting board	151
ARSSC2=123	Cutting board	149
ARSSC2=124	Cutting board	150
ARSSC2=125	Cutting board	285
ARSSC2=126	Cutting board	171
ARSSC2=127	Cutting board	176
ARSSC2=128	Cutting board	34
ARSSC2=129	Cutting board	140
ARSSC2=130	Cutting board	78
ARSSC2=131	Cutting board	108
ARSSC2=132	Cutting board	123
ARSSC2=133	Cutting board	183
ARSSC2=134	Cutting board	6
ARSSC2=135	Cutting board	159
ARSSC2=136	Cutting board	119
ARSSC2=137	Cutting board	30
ARSSC2=138	Cutting board	22
ARSSC2=139	Cutting board	29
ARSSC2=140	Cutting board	98
ARSSC2=141	Cutting board	29
