# Supplementary material for: Hygienic practices and associated factors in slaughterhouses and meat retail shops in Hawasa City, Ethiopia
Source: PLoS One. 2025 Nov 13;20(11):e0336784. doi: 10.1371/journal.pone.0336784 (PMC12614582; doi:10.1371/journal.pone.0336784)
Supplement: S4 File — (XLSX) [file pone.0336784.s004.xlsx]

## Sheet: Sheet1
Sample ID	Category	Swab Result CFU/ml			Catagory	N	Minimum *10² CFU/ml	Maximum *10² CFU/ml	Mean *10²CFU/ml	Standard Deviation *10² CFU/ml
SHS=1	Hand swab	35			Hand swab	10	33	99	60.6	22.17
SHS=2	Hand swab	92			Cutting board swab	10	25	233	103.3	69.99
SHS=3	Hand swab	64			Cloth swab	10	132	274	201.2	53.99
SHS=4	Hand swab	69			Knife Swab	10	10	86	50.6	29.44
SHS=5	Hand swab	48			Total Sample	40
SHS=6	Hand swab	66
SHS=7	Hand swab	45
SHS=8	Hand swab	33
SHS=9	Hand swab	55
SHS=10	Hand swab	99
SCBS=1	Cutting board	35
SCBS=2	Cutting board	87
SCBS=3	Cutting board	111			25
SCBS=4	Cutting board	25			233
SCBS=5	Cutting board	25
SCBS=6	Cutting board	162
SCBS=7	Cutting board	155
SCBS=8	Cutting board	56
SCBS=9	Cutting board	233
SCBS=10	Cutting board	144
SCLS=1	Cloth	232
SCLS=2	Cloth	266
SCLS=3	Cloth	141
SCLS=4	Cloth	188		132
SCLS=5	Cloth	155		274
SCLS=6	Cloth	132
SCLS=7	Cloth	265
SCLS=8	Cloth	274
SCLS=9	Cloth	174
SCLS=10	Cloth	185
SKS=1	Knife	86
SKS=2	Knife	76
SKS=3	Knife	59
SKS=4	Knife	10		10
SKS=5	Knife	13		86
SKS=6	Knife	23
SKS=7	Knife	33
SKS=8	Knife	47
SKS=9	Knife	82
SKS=10	Knife	77
